# Supplementary material for: Potassium ditin(IV) tris­[phosphate(V)], KSn2(PO4)3
Source: Acta Crystallogr Sect E Struct Rep Online. 2011 Sep 14;67(Pt 10):i51. doi: 10.1107/S1600536811035604 (PMC3201389; doi:10.1107/S1600536811035604)
Supplement: Supplementary file 1 [file e-67-00i51-sup1.cif]

##############################################################################
#                                                                            #
# This CIF contains the data in a paper accepted for publication in          #
# Acta Crystallographica Section E. It conforms to the requirements of       #
# Notes for Authors for Acta Crystallographica Section E, and has been       #
# peer reviewed under the auspices of the IUCr Commission on Journals.       #
#                                                                            #
# Full details of the Crystallographic Information File format               #
# are given in the paper "The Crystallographic Information File (CIF):       #
# a New Standard Archive File for Crystallography" by S. R. Hall, F. H.      #
# Allen and I. D. Brown [Acta Cryst. (1991), A47, 655-685].                  #
#                                                                            #
# The current version of the core CIF dictionary is obtainable from          #
# ftp://ftp.iucr.org/pub/cif_core.dic.                                       #
#                                                                            #
# Software is freely available for graphical display of the structure(s)     #
# in this CIF. For information consult the CIF software page                 #
# http://www.iucr.org/resources/cif/software.                                #
#                                                                            #
# This file may be used for bona fide research purposes within the           #
# scientific community so long as proper attribution is given to the journal # 
# article from which it was obtained.                                        #
#                                                                            #
##############################################################################
data_I
_audit_creation_method     SHELXL-97
_chemical_name_systematic
;
Potassium ditin(IV) tris[phosphate(V)]
;
_chemical_name_common     ?
_chemical_formula_moiety     ?
_chemical_formula_sum     'K O12 P3 Sn2'
_chemical_formula_iupac     'K Sn2 (P O4)3'
_chemical_formula_weight     561.39
_chemical_melting_point     ?
_symmetry_cell_setting     trigonal
_symmetry_space_group_name_H-M     'R -3'
_symmetry_space_group_name_Hall     '-R 3'
loop_
    _symmetry_equiv_pos_as_xyz
    'x, y, z'
    '-y, x-y, z'
    '-x+y, -x, z'
    'x+2/3, y+1/3, z+1/3'
    '-y+2/3, x-y+1/3, z+1/3'
    '-x+y+2/3, -x+1/3, z+1/3'
    'x+1/3, y+2/3, z+2/3'
    '-y+1/3, x-y+2/3, z+2/3'
    '-x+y+1/3, -x+2/3, z+2/3'
    '-x, -y, -z'
    'y, -x+y, -z'
    'x-y, x, -z'
    '-x+2/3, -y+1/3, -z+1/3'
    'y+2/3, -x+y+1/3, -z+1/3'
    'x-y+2/3, x+1/3, -z+1/3'
    '-x+1/3, -y+2/3, -z+2/3'
    'y+1/3, -x+y+2/3, -z+2/3'
    'x-y+1/3, x+2/3, -z+2/3'
_cell_length_a     8.33810(10)
_cell_length_b     8.33810(10)
_cell_length_c     23.5508(3)
_cell_angle_alpha     90.00
_cell_angle_beta     90.00
_cell_angle_gamma     120.00
_cell_volume     1417.98(3)
_cell_formula_units_Z     6
_cell_measurement_reflns_used     256
_cell_measurement_theta_min     2.58
_cell_measurement_theta_max     23.58
_cell_measurement_temperature     296(2)
_exptl_crystal_description     prism
_exptl_crystal_colour     colourless
_exptl_crystal_size_max     0.20
_exptl_crystal_size_mid     0.05
_exptl_crystal_size_min     0.05
_exptl_crystal_density_diffrn     3.945
_exptl_crystal_density_meas     ?
_exptl_crystal_density_method     'not measured'
_exptl_crystal_F_000     1560
_exptl_absorpt_coefficient_mu     6.301
_exptl_absorpt_correction_type     multi-scan
_exptl_absorpt_process_details     '(SADABS; Bruker, 1997)'
_exptl_absorpt_correction_T_min     0.3655
_exptl_absorpt_correction_T_max     0.7435
_exptl_special_details
;
;
_diffrn_ambient_temperature     296(2)
_diffrn_radiation_type     MoK\a
_diffrn_radiation_wavelength     0.71073
_diffrn_radiation_source     'fine-focus sealed tube'
_diffrn_radiation_monochromator     graphite
_diffrn_measurement_device_type     'Bruker SMART 1K CCD'
_diffrn_measurement_method     \
_diffrn_detector_area_resol_mean     .
_diffrn_reflns_number     2168
_diffrn_reflns_av_R_equivalents     0.0978
_diffrn_reflns_av_sigmaI/netI     0.0649
_diffrn_reflns_theta_min     2.95
_diffrn_reflns_theta_max     25.72
_diffrn_reflns_theta_full     25.72
_diffrn_measured_fraction_theta_max     0.977
_diffrn_measured_fraction_theta_full     0.977
_diffrn_reflns_limit_h_min     -10
_diffrn_reflns_limit_h_max     10
_diffrn_reflns_limit_k_min     -10
_diffrn_reflns_limit_k_max     10
_diffrn_reflns_limit_l_min     -17
_diffrn_reflns_limit_l_max     28
_refine_special_details
;
Refinement of <i>F</i>^2^ against ALL reflections. The weighted <i>R</i>-factor
<i>wR</i> and goodness of fit <i>S</i> are based on <i>F</i>^2^, conventional
<i>R</i>-factors <i>R</i> are based on <i>F</i>, with <i>F</i> set to zero for
negative <i>F</i>^2^. The threshold expression of <i>F</i>^2^ >
\s(<i>F</i>^2^) is used only for calculating <i>R</i>-factors(gt) <i>etc</i>.
and is not relevant to the choice of reflections for refinement.
<i>R</i>-factors based on <i>F</i>^2^ are statistically about twice as large
as those based on <i>F</i>, and <i>R</i>- factors based on ALL data will be
even larger.
;
_reflns_number_total     597
_reflns_number_gt     591
_reflns_threshold_expression     I>2\s(I)
_refine_ls_structure_factor_coef     Fsqd
_refine_ls_matrix_type     full
_refine_ls_R_factor_all     0.0536
_refine_ls_R_factor_gt     0.0532
_refine_ls_wR_factor_gt     0.1366
_refine_ls_wR_factor_ref     0.1370
_refine_ls_goodness_of_fit_ref     1.237
_refine_ls_restrained_S_all     1.237
_refine_ls_number_reflns     597
_refine_ls_number_parameters     58
_refine_ls_number_restraints     0
_refine_ls_hydrogen_treatment     .
_refine_ls_weighting_scheme     calc
_refine_ls_weighting_details
        'calc w=1/[\s^2^(Fo^2^)+(0.0764P)^2^+11.5796P] where P=(Fo^2^+2Fc^2^)/3'
_atom_sites_solution_hydrogens     .
_atom_sites_solution_primary     direct
_atom_sites_solution_secondary     difmap
_refine_ls_shift/su_max     0.000
_refine_ls_shift/su_mean     0.000
_refine_diff_density_max     2.225
_refine_diff_density_min     -2.986
_refine_ls_extinction_method     '<i>SHELXL97</i> (Sheldrick, 2008)'
_refine_ls_extinction_coef     0.0063(7)
_refine_ls_extinction_expression
                                  'Fc^*^=kFc[1+0.001xFc^2^\l^3^/sin(2\q)]^-1/4^'
loop_
    _atom_type_symbol
    _atom_type_description
    _atom_type_scat_dispersion_real
    _atom_type_scat_dispersion_imag
    _atom_type_scat_source
    'O' 'O' 0.0106 0.0060
                         'International Tables Vol C Tables 4.2.6.8 and 6.1.1.4'
    'P' 'P' 0.1023 0.0942
                         'International Tables Vol C Tables 4.2.6.8 and 6.1.1.4'
    'K' 'K' 0.2009 0.2494
                         'International Tables Vol C Tables 4.2.6.8 and 6.1.1.4'
    'Sn' 'Sn' -0.6537 1.4246
                         'International Tables Vol C Tables 4.2.6.8 and 6.1.1.4'
_computing_data_collection     '<i>SMART</i> (Bruker, 1997)'
_computing_cell_refinement     '<i>SMART</i> (Bruker, 1997)'
_computing_data_reduction     '<i>SAINT</i> (Bruker, 1997)'
_computing_structure_solution     '<i>SHELXS97</i> (Sheldrick, 2008)'
_computing_structure_refinement     '<i>SHELXL97</i> (Sheldrick, 2008)'
_computing_molecular_graphics     '<i>DIAMOND</i> (Brandenburg, 2004)'
_computing_publication_material     '<i>SHELXTL</i> (Sheldrick, 2008)'
loop_
    _atom_site_type_symbol
    _atom_site_label
    _atom_site_fract_x
    _atom_site_fract_y
    _atom_site_fract_z
    _atom_site_U_iso_or_equiv
    _atom_site_adp_type
    _atom_site_calc_flag
    _atom_site_refinement_flags
    _atom_site_occupancy
    _atom_site_symmetry_multiplicity
    _atom_site_disorder_assembly
    _atom_site_disorder_group
    Sn Sn1 0.0000 0.0000 0.15357(4) 0.0107(5) Uani d S 1 3 . .
    Sn Sn2 0.3333 0.6667 0.01858(4) 0.0103(5) Uani d S 1 3 . .
    K K1 0.3333 0.6667 0.1667 0.0273(12) Uani d S 1 6 . .
    K K2 0.0000 0.0000 0.0000 0.0378(14) Uani d S 1 6 . .
    P P3 -0.0441(3) 0.3326(4) 0.08384(9) 0.0117(6) Uani d . 1 1 . .
    O O5 -0.0732(11) 0.1435(9) 0.1006(2) 0.0174(15) Uani d . 1 1 . .
    O O7 -0.1043(9) 0.4149(9) 0.1310(2) 0.0154(14) Uani d . 1 1 . .
    O O8 -0.1477(9) 0.3069(10) 0.0284(3) 0.0208(15) Uani d . 1 1 . .
    O O9 0.1599(8) 0.4650(8) 0.0738(2) 0.0140(15) Uani d . 1 1 . .
loop_
    _atom_site_aniso_label
    _atom_site_aniso_U_11
    _atom_site_aniso_U_22
    _atom_site_aniso_U_33
    _atom_site_aniso_U_12
    _atom_site_aniso_U_13
    _atom_site_aniso_U_23
    Sn1 0.0111(6) 0.0111(6) 0.0099(6) 0.0056(3) 0.000 0.000
    Sn2 0.0108(5) 0.0108(5) 0.0093(6) 0.0054(3) 0.000 0.000
    K1 0.0332(17) 0.0332(17) 0.015(2) 0.0166(9) 0.000 0.000
    K2 0.050(2) 0.050(2) 0.014(2) 0.0248(11) 0.000 0.000
    P3 0.0115(12) 0.0118(11) 0.0109(11) 0.0052(9) 0.0006(9) 0.0003(9)
    O5 0.024(4) 0.018(4) 0.017(3) 0.015(3) 0.001(3) 0.001(2)
    O7 0.023(3) 0.009(3) 0.016(3) 0.009(3) 0.006(3) 0.000(3)
    O8 0.020(4) 0.032(4) 0.011(3) 0.013(3) -0.003(3) 0.002(3)
    O9 0.016(3) 0.014(3) 0.012(3) 0.006(3) 0.000(2) -0.003(2)
_geom_special_details
;
All e.s.d.'s (except the e.s.d. in the dihedral angle between two l.s. planes)
are estimated using the full covariance matrix. The cell e.s.d.'s are taken
into account individually in the estimation of e.s.d.'s in distances, angles
and torsion angles; correlations between e.s.d.'s in cell parameters are only
used when they are defined by crystal symmetry. An approximate (isotropic)
treatment of cell e.s.d.'s is used for estimating e.s.d.'s involving l.s.
planes.
;
loop_
    _geom_bond_atom_site_label_1
    _geom_bond_atom_site_label_2
    _geom_bond_site_symmetry_2
    _geom_bond_distance
    _geom_bond_publ_flag
    Sn1 O5 3 2.023(6) ?
    Sn1 O5 2 2.023(6) ?
    Sn1 O5 . 2.023(6) ?
    Sn1 O7 14_445 2.032(6) ?
    Sn1 O7 15 2.033(6) ?
    Sn1 O7 13_455 2.033(6) ?
    Sn1 K2 . 3.6167(9) ?
    Sn2 O8 10_565 2.003(6) ?
    Sn2 O8 12_665 2.003(6) ?
    Sn2 O8 11 2.003(6) ?
    Sn2 O9 3_565 2.045(6) ?
    Sn2 O9 . 2.045(6) ?
    Sn2 O9 2_665 2.045(6) ?
    Sn2 K1 . 3.4876(9) ?
    K1 O9 14_455 2.696(6) ?
    K1 O9 13_565 2.696(6) ?
    K1 O9 15 2.696(6) ?
    K1 O9 3_565 2.696(6) ?
    K1 O9 . 2.696(6) ?
    K1 O9 2_665 2.696(6) ?
    K1 O7 3_565 3.282(7) ?
    K1 O7 . 3.282(7) ?
    K1 O7 15 3.282(7) ?
    K1 O7 13_565 3.282(7) ?
    K1 O7 14_455 3.282(7) ?
    K1 O7 2_665 3.282(7) ?
    K2 O5 . 2.853(6) ?
    K2 O5 12 2.854(6) ?
    K2 O5 3 2.854(6) ?
    K2 O5 11 2.854(6) ?
    K2 O5 2 2.854(6) ?
    K2 O5 10 2.854(6) ?
    K2 O8 12 3.416(7) ?
    K2 O8 3 3.416(7) ?
    K2 O8 11 3.416(7) ?
    K2 O8 2 3.416(7) ?
    K2 O8 10 3.416(7) ?
    K2 O8 . 3.416(7) ?
    P3 O9 . 1.513(6) ?
    P3 O7 . 1.516(6) ?
    P3 O8 . 1.520(6) ?
    P3 O5 . 1.522(6) ?
    O7 Sn1 13_455 2.033(6) ?
    O8 Sn2 10_565 2.003(6) ?
loop_
    _geom_angle_atom_site_label_1
    _geom_angle_atom_site_label_2
    _geom_angle_atom_site_label_3
    _geom_angle_site_symmetry_1
    _geom_angle_site_symmetry_3
    _geom_angle
    _geom_angle_publ_flag
    O5 Sn1 O5 3 2 85.9(2) ?
    O5 Sn1 O5 3 . 85.9(2) ?
    O5 Sn1 O5 2 . 85.9(2) ?
    O5 Sn1 O7 3 14_445 90.7(2) ?
    O5 Sn1 O7 2 14_445 92.1(2) ?
    O5 Sn1 O7 . 14_445 176.2(2) ?
    O5 Sn1 O7 3 15 92.1(2) ?
    O5 Sn1 O7 2 15 176.2(2) ?
    O5 Sn1 O7 . 15 90.7(2) ?
    O7 Sn1 O7 14_445 15 91.2(2) ?
    O5 Sn1 O7 3 13_455 176.2(2) ?
    O5 Sn1 O7 2 13_455 90.7(2) ?
    O5 Sn1 O7 . 13_455 92.1(2) ?
    O7 Sn1 O7 14_445 13_455 91.2(2) ?
    O7 Sn1 O7 15 13_455 91.2(2) ?
    O5 Sn1 K2 3 . 51.89(17) ?
    O5 Sn1 K2 2 . 51.89(17) ?
    O5 Sn1 K2 . . 51.89(17) ?
    O7 Sn1 K2 14_445 . 124.44(17) ?
    O7 Sn1 K2 15 . 124.43(17) ?
    O7 Sn1 K2 13_455 . 124.43(17) ?
    O8 Sn2 O8 10_565 12_665 92.4(2) ?
    O8 Sn2 O8 10_565 11 92.4(2) ?
    O8 Sn2 O8 12_665 11 92.4(2) ?
    O8 Sn2 O9 10_565 3_565 84.6(3) ?
    O8 Sn2 O9 12_665 3_565 100.0(3) ?
    O8 Sn2 O9 11 3_565 167.3(3) ?
    O8 Sn2 O9 10_565 . 100.0(3) ?
    O8 Sn2 O9 12_665 . 167.3(3) ?
    O8 Sn2 O9 11 . 84.6(3) ?
    O9 Sn2 O9 3_565 . 83.8(2) ?
    O8 Sn2 O9 10_565 2_665 167.3(3) ?
    O8 Sn2 O9 12_665 2_665 84.6(3) ?
    O8 Sn2 O9 11 2_665 100.0(3) ?
    O9 Sn2 O9 3_565 2_665 83.8(2) ?
    O9 Sn2 O9 . 2_665 83.8(2) ?
    O8 Sn2 K1 10_565 . 123.56(18) ?
    O8 Sn2 K1 12_665 . 123.56(18) ?
    O8 Sn2 K1 11 . 123.56(18) ?
    O9 Sn2 K1 3_565 . 50.48(17) ?
    O9 Sn2 K1 . . 50.48(17) ?
    O9 Sn2 K1 2_665 . 50.48(17) ?
    O9 K1 O9 14_455 13_565 60.9(2) ?
    O9 K1 O9 14_455 15 60.9(2) ?
    O9 K1 O9 13_565 15 60.9(2) ?
    O9 K1 O9 14_455 3_565 119.1(2) ?
    O9 K1 O9 13_565 3_565 119.1(2) ?
    O9 K1 O9 15 3_565 179.9990(10)
                                 ?
    O9 K1 O9 14_455 . 119.1(2) ?
    O9 K1 O9 13_565 . 179.9990(10)
                                 ?
    O9 K1 O9 15 . 119.1(2) ?
    O9 K1 O9 3_565 . 60.9(2) ?
    O9 K1 O9 14_455 2_665 179.9990(10)
                                     ?
    O9 K1 O9 13_565 2_665 119.1(2) ?
    O9 K1 O9 15 2_665 119.1(2) ?
    O9 K1 O9 3_565 2_665 60.9(2) ?
    O9 K1 O9 . 2_665 60.9(2) ?
    O9 K1 O7 14_455 3_565 103.41(17) ?
    O9 K1 O7 13_565 3_565 72.93(16) ?
    O9 K1 O7 15 3_565 133.24(16) ?
    O9 K1 O7 3_565 3_565 46.76(16) ?
    O9 K1 O7 . 3_565 107.07(16) ?
    O9 K1 O7 2_665 3_565 76.59(17) ?
    O9 K1 O7 14_455 . 72.93(16) ?
    O9 K1 O7 13_565 . 133.23(16) ?
    O9 K1 O7 15 . 103.41(17) ?
    O9 K1 O7 3_565 . 76.59(17) ?
    O9 K1 O7 . . 46.76(16) ?
    O9 K1 O7 2_665 . 107.07(16) ?
    O7 K1 O7 3_565 . 113.68(8) ?
    O9 K1 O7 14_455 15 76.59(17) ?
    O9 K1 O7 13_565 15 107.07(16) ?
    O9 K1 O7 15 15 46.76(16) ?
    O9 K1 O7 3_565 15 133.24(16) ?
    O9 K1 O7 . 15 72.93(16) ?
    O9 K1 O7 2_665 15 103.41(17) ?
    O7 K1 O7 3_565 15 180.0 ?
    O7 K1 O7 . 15 66.32(8) ?
    O9 K1 O7 14_455 13_565 107.07(16) ?
    O9 K1 O7 13_565 13_565 46.76(16) ?
    O9 K1 O7 15 13_565 76.59(17) ?
    O9 K1 O7 3_565 13_565 103.41(17) ?
    O9 K1 O7 . 13_565 133.24(16) ?
    O9 K1 O7 2_665 13_565 72.93(16) ?
    O7 K1 O7 3_565 13_565 66.32(8) ?
    O7 K1 O7 . 13_565 180.0 ?
    O7 K1 O7 15 13_565 113.68(8) ?
    O9 K1 O7 14_455 14_455 46.76(16) ?
    O9 K1 O7 13_565 14_455 76.59(17) ?
    O9 K1 O7 15 14_455 107.07(16) ?
    O9 K1 O7 3_565 14_455 72.93(16) ?
    O9 K1 O7 . 14_455 103.41(17) ?
    O9 K1 O7 2_665 14_455 133.24(16) ?
    O7 K1 O7 3_565 14_455 66.33(8) ?
    O7 K1 O7 . 14_455 66.33(8) ?
    O7 K1 O7 15 14_455 113.67(8) ?
    O7 K1 O7 13_565 14_455 113.67(8) ?
    O9 K1 O7 14_455 2_665 133.24(16) ?
    O9 K1 O7 13_565 2_665 103.41(17) ?
    O9 K1 O7 15 2_665 72.93(16) ?
    O9 K1 O7 3_565 2_665 107.07(16) ?
    O9 K1 O7 . 2_665 76.59(17) ?
    O9 K1 O7 2_665 2_665 46.76(15) ?
    O7 K1 O7 3_565 2_665 113.67(8) ?
    O7 K1 O7 . 2_665 113.67(8) ?
    O7 K1 O7 15 2_665 66.33(8) ?
    O7 K1 O7 13_565 2_665 66.33(8) ?
    O7 K1 O7 14_455 2_665 180.00(14) ?
    O5 K2 O5 . 12 122.2(2) ?
    O5 K2 O5 . 3 57.8(2) ?
    O5 K2 O5 12 3 180.0(6) ?
    O5 K2 O5 . 11 122.2(2) ?
    O5 K2 O5 12 11 57.8(2) ?
    O5 K2 O5 3 11 122.2(2) ?
    O5 K2 O5 . 2 57.8(2) ?
    O5 K2 O5 12 2 122.2(2) ?
    O5 K2 O5 3 2 57.8(2) ?
    O5 K2 O5 11 2 180.0(3) ?
    O5 K2 O5 . 10 180.0000(10)
                             ?
    O5 K2 O5 12 10 57.8(2) ?
    O5 K2 O5 3 10 122.2(2) ?
    O5 K2 O5 11 10 57.8(2) ?
    O5 K2 O5 2 10 122.2(2) ?
    O5 K2 O8 . 12 83.25(18) ?
    O5 K2 O8 12 12 44.79(16) ?
    O5 K2 O8 3 12 135.21(16) ?
    O5 K2 O8 11 12 95.98(17) ?
    O5 K2 O8 2 12 84.02(17) ?
    O5 K2 O8 10 12 96.75(18) ?
    O5 K2 O8 . 3 96.75(18) ?
    O5 K2 O8 12 3 135.21(16) ?
    O5 K2 O8 3 3 44.79(16) ?
    O5 K2 O8 11 3 84.02(17) ?
    O5 K2 O8 2 3 95.98(17) ?
    O5 K2 O8 10 3 83.25(18) ?
    O8 K2 O8 12 3 180.0(3) ?
    O5 K2 O8 . 11 84.02(17) ?
    O5 K2 O8 12 11 96.75(18) ?
    O5 K2 O8 3 11 83.25(18) ?
    O5 K2 O8 11 11 44.79(16) ?
    O5 K2 O8 2 11 135.21(16) ?
    O5 K2 O8 10 11 95.98(17) ?
    O8 K2 O8 12 11 116.25(7) ?
    O8 K2 O8 3 11 63.75(7) ?
    O5 K2 O8 . 2 95.98(17) ?
    O5 K2 O8 12 2 83.25(18) ?
    O5 K2 O8 3 2 96.75(18) ?
    O5 K2 O8 11 2 135.21(16) ?
    O5 K2 O8 2 2 44.79(16) ?
    O5 K2 O8 10 2 84.02(17) ?
    O8 K2 O8 12 2 63.75(7) ?
    O8 K2 O8 3 2 116.25(7) ?
    O8 K2 O8 11 2 180.0(3) ?
    O5 K2 O8 . 10 135.21(16) ?
    O5 K2 O8 12 10 95.98(17) ?
    O5 K2 O8 3 10 84.02(17) ?
    O5 K2 O8 11 10 96.75(18) ?
    O5 K2 O8 2 10 83.25(18) ?
    O5 K2 O8 10 10 44.79(16) ?
    O8 K2 O8 12 10 116.25(7) ?
    O8 K2 O8 3 10 63.75(7) ?
    O8 K2 O8 11 10 116.25(7) ?
    O8 K2 O8 2 10 63.75(7) ?
    O5 K2 O8 . . 44.79(16) ?
    O5 K2 O8 12 . 84.02(17) ?
    O5 K2 O8 3 . 95.98(17) ?
    O5 K2 O8 11 . 83.25(18) ?
    O5 K2 O8 2 . 96.75(18) ?
    O5 K2 O8 10 . 135.21(16) ?
    O8 K2 O8 12 . 63.75(7) ?
    O8 K2 O8 3 . 116.25(7) ?
    O8 K2 O8 11 . 63.75(7) ?
    O8 K2 O8 2 . 116.25(7) ?
    O8 K2 O8 10 . 180.0 ?
    O9 P3 O7 . . 106.8(4) ?
    O9 P3 O8 . . 108.8(4) ?
    O7 P3 O8 . . 113.5(4) ?
    O9 P3 O5 . . 109.6(4) ?
    O7 P3 O5 . . 111.2(3) ?
    O8 P3 O5 . . 106.9(4) ?
    O9 P3 K1 . . 44.3(2) ?
    O7 P3 K1 . . 67.0(3) ?
    O8 P3 K1 . . 142.9(3) ?
    O5 P3 K1 . . 106.8(3) ?
    O9 P3 K2 . . 88.0(2) ?
    O7 P3 K2 . . 160.5(3) ?
    O8 P3 K2 . . 71.8(3) ?
    O5 P3 K2 . . 50.5(2) ?
    K1 P3 K2 . . 121.08(7) ?
    P3 O5 Sn1 . . 146.4(4) ?
    P3 O5 K2 . . 105.3(3) ?
    Sn1 O5 K2 . . 94.2(2) ?
    P3 O7 Sn1 . 13_455 136.9(4) ?
    P3 O7 K1 . . 87.9(3) ?
    Sn1 O7 K1 13_455 . 128.9(2) ?
    P3 O8 Sn2 . 10_565 151.1(4) ?
    P3 O8 K2 . . 83.2(3) ?
    Sn2 O8 K2 10_565 . 124.2(3) ?
    P3 O9 Sn2 . . 140.7(4) ?
    P3 O9 K1 . . 112.7(3) ?
    Sn2 O9 K1 . . 93.7(2) ?
_iucr_refine_instructions_details
;
TITL a in R-3
CELL 0.71073 8.3381 8.3381 23.5508 90.000 90.000 120.000
ZERR 6.0000 0.0001 0.0001 0.0003 0.000 0.000 0.000
LATT 3
SYMM -Y, X-Y, Z
SYMM -X+Y, -X, Z
SFAC O P K SN
UNIT 72 18 6 12
MERG 2
FMAP
GRID
PLAN
TEMP 23
SIZE 0.2 0.05 0.05
BOND
TWIN 0 1 0 1 0 0 0 0 -1
L.S. 20
ACTA
WGHT    0.076400   11.579599
EXTI    0.006251
BASF   0.41982
FVAR       0.06947
SN1   4    0.000000    0.000000    0.153569    10.33333    0.01114    0.01114 =
         0.00986    0.00000    0.00000    0.00557
SN2   4    0.333333    0.666667    0.018579    10.33333    0.01080    0.01080 =
         0.00926    0.00000    0.00000    0.00540
K1    3    0.333333    0.666667    0.166667    10.16667    0.03325    0.03325 =
         0.01547    0.00000    0.00000    0.01662
K2    3    0.000000    0.000000    0.000000    10.16667    0.04957    0.04957 =
         0.01427    0.00000    0.00000    0.02479
P1    2   -0.044099    0.332598    0.083840    11.00000    0.01154    0.01179 =
         0.01093    0.00028    0.00063    0.00523
O1    1   -0.073166    0.143528    0.100552    11.00000    0.02350    0.01828 =
         0.01681    0.00113    0.00081    0.01517
O4    1   -0.104317    0.414889    0.130966    11.00000    0.02345    0.00892 =
         0.01556    0.00002    0.00576    0.00940
O3    1   -0.147733    0.306903    0.028434    11.00000    0.01987    0.03189 =
         0.01129    0.00236   -0.00258    0.01340
O2    1    0.159863    0.465020    0.073828    11.00000    0.01552    0.01381 =
         0.01161   -0.00297    0.00000    0.00650
HKLF 4
REM  a in R-3
REM R1 =  0.0532 for    591 Fo > 4sig(Fo)  and  0.0536 for all    597 data
REM     58 parameters refined using      0 restraints
END
WGHT      0.0763     11.5779
REM Highest difference peak  2.225,  deepest hole -2.986,  1-sigma level  0.464
Q1    1  -0.3224  0.0581  0.0846  11.00000  0.05    1.37
Q2    1   0.1519  0.6282  0.0823  11.00000  0.05    1.20
Q3    1   0.1903  0.5269  0.0565  11.00000  0.05    1.03
Q4    1  -0.2673  0.1886  0.0386  11.00000  0.05    1.03
Q5    1  -0.0112  0.5035  0.1791  11.00000  0.05    1.02
Q6    1  -0.1608  0.1778 -0.0072  11.00000  0.05    1.00
Q7    1  -0.2220  0.4363  0.1370  11.00000  0.05    0.99
Q8    1  -0.2010  0.4762  0.0921  11.00000  0.05    0.94
Q9    1  -0.2366  0.3047  0.0245  11.00000  0.05    0.94
Q10   1   0.1044  0.1701  0.0702  11.00000  0.05    0.94
Q11   1  -0.1380 -0.0091  0.1093  11.00000  0.05    0.93
Q12   1  -0.0126  0.4734 -0.0088  11.00000  0.05    0.84
Q13   1  -0.0025  0.4437  0.1642  11.00000  0.05    0.81
Q14   1   0.2036  0.6569  0.1193  11.00000  0.05    0.80
Q15   1   0.0329  0.6532  0.1121  11.00000  0.05    0.79
Q16   1   0.0466  0.1401  0.0474  11.00000  0.05    0.78
Q17   1   0.2369  0.4965  0.0906  11.00000  0.05    0.77
Q18   1  -0.1455  0.1823  0.1509  11.00000  0.05    0.77
Q19   1  -0.2153  0.1474  0.0335  11.00000  0.05    0.76
Q20   1   0.0250  0.3927  0.0268  11.00000  0.05    0.73
;
data_global
_journal_date_recd_electronic     2011-06-16
_journal_date_accepted     2011-09-01
_journal_name_full     'Acta Crystallographica, Section E'
_journal_year     2011
_journal_volume     67
_journal_issue     10
_journal_page_first     i51
_journal_page_last     i51
_journal_paper_category     QI
_journal_coeditor_code     FI2111
_publ_contact_author_name     'HuiJu Zhang'
_publ_contact_author_address
;
Department of Physics and Chemistry, Henan Polytechnic University, Jiaozuo,
Henan 454000, People's Republic of China
;
_publ_contact_author_email     'zhj@hpu.edu.cn'
_publ_contact_author_fax     ?
_publ_contact_author_phone     ?
_publ_section_title
;
Potassium ditin(IV) tris[phosphate(V)], KSn~2~(PO~4~)~3~
;
loop_
    _publ_author_name
    _publ_author_footnote
    _publ_author_address
    'Zhang, Hui Ju' .
;
Department of Physics and Chemistry, Henan Polytechnic University, Jiaozuo,
Henan 454000, People's Republic of China
;
