# Supplementary material for: Potassium ditin(IV) tris­[phosphate(V)], KSn2(PO4)3
Source: Acta Crystallogr Sect E Struct Rep Online. 2011 Sep 14;67(Pt 10):i51. doi: 10.1107/S1600536811035604 (PMC3201389; doi:10.1107/S1600536811035604)
Supplement: Supplementary file 2 [file e-67-00i51-Isup2.hkl]

# 
# h,k,l, Fc-squared, Fo-squared, sigma(Fo-squared) and status flag 
# 
data_I
_shelx_title ' a in R-3' 
_shelx_refln_list_code          4 
_shelx_F_calc_maximum      562.60 
_exptl_crystal_F_000      1560.00 
_reflns_d_resolution_high  0.8189 
 
loop_ 
 _symmetry_equiv_pos_as_xyz 
 'x, y, z' 
 '-y, x-y, z' 
 '-x+y, -x, z' 
 'x+2/3, y+1/3, z+1/3' 
 '-y+2/3, x-y+1/3, z+1/3' 
 '-x+y+2/3, -x+1/3, z+1/3' 
 'x+1/3, y+2/3, z+2/3' 
 '-y+1/3, x-y+2/3, z+2/3' 
 '-x+y+1/3, -x+2/3, z+2/3' 
 '-x, -y, -z' 
 'y, -x+y, -z' 
 'x-y, x, -z' 
 '-x+2/3, -y+1/3, -z+1/3' 
 'y+2/3, -x+y+1/3, -z+1/3' 
 'x-y+2/3, x+1/3, -z+1/3' 
 '-x+1/3, -y+2/3, -z+2/3' 
 'y+1/3, -x+y+2/3, -z+2/3' 
 'x-y+1/3, x+2/3, -z+2/3' 
 
_cell_length_a     8.3381 
_cell_length_b     8.3381 
_cell_length_c    23.5508 
_cell_angle_alpha  90.000 
_cell_angle_beta   90.000 
_cell_angle_gamma 120.000 
 
_shelx_F_squared_multiplier     1.000 
 
loop_ 
 _refln_index_h 
 _refln_index_k 
 _refln_index_l 
 _refln_F_squared_calc 
 _refln_F_squared_meas 
 _refln_F_squared_sigma 
 _refln_observed_status 
  -1   2   0   256000.08   227114.95  14659.22 o 
   0   3   0   282204.31   228858.97  11971.82 o 
  -2   4   0   121647.78   128212.16   4953.23 o 
  -4   5   0   198116.22   129036.56  10049.05 o 
  -1   5   0   215092.38   200849.66  15666.62 o 
  -3   6   0   221017.25   248538.27  24128.75 o 
   0   6   0   142634.88   177563.88  12109.95 o 
  -5   7   0    74804.12    90356.11   4581.32 o 
  -2   7   0    81852.90   103441.52   5240.03 o 
  -4   8   0    72282.71    82869.38   4609.79 o 
  -6   9   0    51831.41    43626.73   3234.09 o 
  -3   9   0    50721.45    45475.48   5262.75 o 
  -5  10   0    35340.79    35424.61   1865.24 o 
  -1   1   1      167.02       80.69      5.37 o 
  -3   2   1    14507.58    11330.06    358.38 o 
   0   2   1      337.49      283.11     23.33 o 
  -5   3   1     4613.66     5186.02    139.73 o 
  -2   3   1    14193.06    10626.61    309.25 o 
   1   3   1     1803.81     1635.06     59.72 o 
  -7   4   1       76.35      126.52     33.03 o 
  -4   4   1      925.19      736.70     33.82 o 
  -1   4   1     1383.41     1517.24     59.73 o 
   2   4   1     1440.74     1270.19     62.12 o 
  -9   5   1     4479.14     3860.45    417.36 o 
  -6   5   1     8981.77     9552.52    517.04 o 
  -3   5   1     5639.45     6219.48    211.75 o 
   0   5   1     4969.44     4572.36    337.21 o 
   3   5   1     1378.88     1448.52    222.58 o 
  -8   6   1     7730.18     7000.08    707.58 o 
  -5   6   1    11208.97    10588.23    495.33 o 
  -2   6   1     1043.13     1059.33     50.48 o 
   1   6   1      631.65      793.30     67.29 o 
   4   6   1      219.58      524.68    219.72 o 
  -7   7   1       92.15      346.58    289.12 o 
  -4   7   1       58.18      201.04    103.56 o 
  -1   7   1      479.96      615.26     51.11 o 
   2   7   1      477.63      572.83    103.68 o 
  -9   8   1     3120.07     2383.81    264.37 o 
  -6   8   1     6616.50     6502.24    717.38 o 
  -3   8   1     1752.77     2091.15    190.80 o 
   0   8   1      492.97      557.63     87.16 o 
  -8   9   1     2580.09     2444.03    260.00 o 
  -5   9   1     5732.46     5589.88    540.20 o 
  -2   9   1      382.26      267.56     53.65 o 
  -4  10   1      196.47      213.82     55.65 o 
   0   1   2    29828.95    16112.98   1085.95 o 
  -2   2   2      186.07      131.94     12.32 o 
   1   2   2       18.54      210.95     75.80 o 
  -4   3   2    15980.23    13783.45    497.97 o 
  -1   3   2       18.58       81.50     25.90 o 
   2   3   2     1465.45     1333.18     61.10 o 
  -6   4   2     1958.15     1944.21    101.53 o 
  -3   4   2    16692.08    15881.08    513.99 o 
   0   4   2    32706.80    31598.66    784.34 o 
   3   4   2    23631.33    24025.37   1307.64 o 
  -8   5   2      314.28      287.62     40.77 o 
  -5   5   2     1470.03     1652.20     94.32 o 
  -2   5   2     1502.79     1415.04     49.71 o 
   1   5   2      451.87      582.82     52.99 o 
   4   5   2      717.83      761.49     75.46 o 
 -10   6   2     6471.72     5680.22    529.79 o 
  -7   6   2     7019.63     6773.12    637.40 o 
  -4   6   2     2171.54     2441.92     97.55 o 
  -1   6   2      350.00      568.64     37.09 o 
   2   6   2      366.77      457.44     55.19 o 
  -9   7   2      975.31      766.56    170.17 o 
  -6   7   2     7661.74     7164.38    802.78 o 
  -3   7   2    23336.08    26938.94   1853.10 o 
   0   7   2    15067.90    17130.39   1107.38 o 
  -8   8   2     5760.73     5649.71   1149.84 o 
  -5   8   2      230.74      319.83    126.20 o 
  -2   8   2      344.48      311.57     39.80 o 
   1   8   2      175.73      378.10    102.80 o 
  -7   9   2     1183.79      819.89    154.65 o 
  -4   9   2      765.26      931.96     90.64 o 
  -1   9   2      137.10      321.07    203.11 o 
  -6  10   2     5553.91     5689.60    511.06 o 
   1   1   3    77917.70    52828.71   3680.78 o 
  -1   2   3    76342.34    54317.11   3214.35 o 
   2   2   3     3209.34     3456.70    154.01 o 
   0   3   3    12923.50     9907.54    667.88 o 
   3   3   3     5731.61     5775.24    459.59 o 
   1   4   3      360.01      211.55     35.26 o 
  -7   5   3     1718.48     1840.81    159.04 o 
  -4   5   3    12084.37    11647.65    352.29 o 
  -1   5   3      492.58      594.29     44.52 o 
   2   5   3     4961.13     4019.60    491.53 o 
   5   5   3     3109.14     2675.02    359.06 o 
  -3   6   3     7908.94     8438.49    262.54 o 
   3   6   3        6.36      223.80     82.89 o 
  -8   7   3      195.22      178.26     72.55 o 
  -5   7   3     2369.56     2614.65    172.37 o 
  -2   7   3     4406.79     4759.94    323.46 o 
   1   7   3     1494.73     1570.35    174.48 o 
  -7   8   3      154.30      186.04    195.87 o 
  -4   8   3     1632.78     1876.20    138.57 o 
  -1   8   3     1198.60     1592.44    182.70 o 
  -6   9   3      569.51      300.73     85.03 o 
  -5  10   3     3576.65     3981.49    280.57 o 
  -1   1   4   117354.22    78992.96   3231.97 o 
  -3   2   4    47860.94    34142.67   1204.76 o 
   0   2   4   184192.42   170019.14   5311.60 o 
  -5   3   4    92212.25    95178.89   2711.42 o 
  -2   3   4    54703.43    43839.77   1571.95 o 
   1   3   4    59468.71    55464.01   3896.66 o 
  -7   4   4    19734.84    20686.77    750.67 o 
  -4   4   4    15607.07    12592.12    533.24 o 
  -1   4   4    67402.20    69465.98   2868.59 o 
   2   4   4    51465.56    53263.61   3452.30 o 
  -9   5   4    34648.47    31562.69   2195.79 o 
  -6   5   4    97877.36   103675.17   3002.58 o 
  -3   5   4    89376.23    97025.71   2615.81 o 
   0   5   4    68512.91    72870.01   2127.79 o 
   3   5   4    37768.87    32403.08   3546.36 o 
  -8   6   4    38143.72    37747.57   2874.75 o 
  -5   6   4    95322.22   102625.59   5264.38 o 
  -2   6   4    53470.62    58911.84   1562.95 o 
   1   6   4    25325.17    27507.27   1139.21 o 
   4   6   4    13587.03    12895.08    727.67 o 
  -7   7   4     4299.41     3753.31    323.88 o 
  -4   7   4    15846.55    17015.60    606.78 o 
  -1   7   4    30187.83    33686.82   1531.64 o 
   2   7   4    30782.23    31372.07   2516.07 o 
  -9   8   4    29007.52    20531.72   3792.86 o 
  -6   8   4    42667.74    46001.68   3621.34 o 
  -3   8   4    36748.87    43489.91   2421.75 o 
   0   8   4    22735.07    23115.56   4006.92 o 
  -8   9   4    30698.04    25323.26   4467.68 o 
  -5   9   4    32794.53    33251.41   2297.44 o 
  -2   9   4    33239.79    34386.45   3847.25 o 
  -4  10   4    12466.90    11868.36   1724.08 o 
   0   1   5     2039.03     1035.35    117.42 o 
  -2   2   5     1500.01     1165.56     58.84 o 
   1   2   5     4136.24     3233.04    170.11 o 
  -4   3   5      849.01      694.36     64.88 o 
  -1   3   5     2993.55     2509.24    101.13 o 
   2   3   5    10107.37    10411.63    367.86 o 
  -6   4   5    11149.08    10370.18    628.28 o 
  -3   4   5     1032.78     1051.68     43.27 o 
   0   4   5      398.31      413.85     83.85 o 
   3   4   5      386.06      538.61     59.76 o 
  -8   5   5     2342.98     2368.51    127.85 o 
  -5   5   5      402.80      461.05     64.36 o 
  -2   5   5    12342.26    12581.21    492.33 o 
   1   5   5     4737.60     4851.11    450.15 o 
   4   5   5     3779.78     3621.64    340.47 o 
  -7   6   5      634.94      594.33     55.00 o 
  -4   6   5     9589.15     9780.23    296.45 o 
  -1   6   5     3924.48     4491.51    178.98 o 
   2   6   5     5105.57     6239.81    291.87 o 
  -9   7   5      175.87      192.04     46.83 o 
  -6   7   5      686.81      658.62    148.34 o 
  -3   7   5      440.76      482.61     39.02 o 
   0   7   5      692.69     1047.95     92.94 o 
  -8   8   5      389.01      381.59     63.51 o 
  -5   8   5     2783.80     3000.89    165.18 o 
  -2   8   5     6131.26     6788.06    401.68 o 
   1   8   5     3643.93     3200.75    373.13 o 
  -7   9   5      217.66      254.47     69.44 o 
  -4   9   5     3374.85     3877.65    204.45 o 
  -1   9   5     3350.59     2781.84    363.35 o 
   1   1   6   311927.75   255944.56  12444.40 o 
  -1   2   6   316516.16   356133.94  21174.38 o 
   2   2   6   224268.78   266175.38  12936.90 o 
  -3   3   6    45669.36    41849.47   1551.22 o 
   0   3   6   185027.75   227070.58  17387.22 o 
   3   3   6    57079.80    66351.27   3253.86 o 
  -5   4   6   123030.07   126329.03   4530.10 o 
  -2   4   6   230355.41   285667.59   9431.78 o 
   1   4   6   117856.02   121999.70   5908.05 o 
   4   4   6    50141.64    48045.70   3347.60 o 
  -7   5   6    86326.17    87010.32   3716.15 o 
  -4   5   6   133862.92   156338.42   4925.94 o 
  -1   5   6   110599.18   132276.44   4534.51 o 
   2   5   6    70614.30    68179.19  10224.73 o 
  -9   6   6    40256.64    36288.48   2199.63 o 
  -6   6   6    59374.23    59851.07   2150.32 o 
  -3   6   6    53327.09    60225.64   1912.25 o 
   0   6   6    39225.63    45430.02   2132.72 o 
   3   6   6    43520.02    42558.15   2946.70 o 
  -8   7   6    34219.76    33208.31   2685.07 o 
  -5   7   6    94629.38   108891.91   3853.41 o 
  -2   7   6    68562.81    79921.86   2814.75 o 
   1   7   6    48273.04    47385.28   3620.57 o 
  -7   8   6    37864.96    36936.22   2662.58 o 
  -4   8   6    44870.56    53281.83   2568.23 o 
  -1   8   6    52710.47    52578.49   3886.74 o 
  -6   9   6    39012.09    41522.39   2156.71 o 
  -1   1   7      768.74      465.15    116.50 o 
  -3   2   7     7341.87     7150.18    265.51 o 
   0   2   7     2582.53     2627.05    226.00 o 
  -5   3   7     6216.34     6618.72    359.73 o 
  -2   3   7     9974.69    10889.68    334.67 o 
   1   3   7    16038.25    15823.73    886.34 o 
  -7   4   7     3002.20     2827.04    172.04 o 
  -4   4   7      418.94      494.07     39.03 o 
  -1   4   7    13901.86    14209.29    461.65 o 
   2   4   7     8419.10     8091.86    658.03 o 
  -9   5   7      321.67      497.01     67.74 o 
  -6   5   7    19141.52    19277.72    937.63 o 
  -3   5   7     8556.72     8762.45    248.54 o 
   0   5   7      328.75      467.48    249.88 o 
   3   5   7     2501.16     2364.75    287.66 o 
  -8   6   7     6022.56     5736.55    544.70 o 
  -5   6   7    22743.23    23782.98    765.38 o 
  -2   6   7     6193.59     6568.59    292.42 o 
   1   6   7      556.63      710.98     76.87 o 
  -7   7   7      303.35      329.26     51.17 o 
  -4   7   7     2173.60     2190.26     76.66 o 
  -1   7   7      413.32      560.97     62.80 o 
   2   7   7      519.08      567.28    152.28 o 
  -9   8   7     4104.32     3352.76    224.07 o 
  -6   8   7     6962.84     6969.56    733.45 o 
  -3   8   7     3021.94     2784.54    130.40 o 
   0   8   7       12.73      692.12    142.98 o 
  -8   9   7     2991.38     2563.84    190.42 o 
  -5   9   7      361.85      456.65     73.13 o 
  -2   9   7      385.51      665.06     88.17 o 
   0   1   8    26677.49    18312.59   1603.30 o 
  -2   2   8    38271.15    33801.45   1366.98 o 
   1   2   8    33823.02    29315.73   1942.07 o 
  -4   3   8    44749.84    48346.92   9138.35 o 
  -1   3   8    36615.63    38017.58   1204.28 o 
   2   3   8     6133.76     6614.12    252.65 o 
  -6   4   8     7147.64     6996.65    237.99 o 
  -3   4   8    46439.19    51668.60   1492.48 o 
   0   4   8    46094.89    50914.14   1861.72 o 
   3   4   8    40287.02    40725.54   3422.70 o 
  -8   5   8     3521.38     3136.46    183.81 o 
  -5   5   8     3006.38     2834.75    110.31 o 
  -2   5   8     6459.86     7115.53    242.26 o 
   1   5   8     2831.23     2886.09    229.64 o 
   4   5   8     2526.77     1792.04    165.27 o 
  -7   6   8    16316.20    16834.44    905.42 o 
  -4   6   8     6652.97     7006.70    271.74 o 
  -1   6   8     2908.62     3363.13    296.09 o 
   2   6   8     2982.37     3113.26    371.76 o 
  -9   7   8     1979.92     1650.28    228.87 o 
  -6   7   8    15999.93    17343.72    637.33 o 
  -3   7   8    39249.59    46576.15   2098.19 o 
   0   7   8    28816.61    31663.44   1929.41 o 
  -8   8   8     9886.29     9060.24    481.02 o 
  -5   8   8     3578.44     3723.25    437.38 o 
  -2   8   8     3090.87     3683.08    194.32 o 
  -7   9   8     2063.26     1995.32    199.53 o 
  -4   9   8     2263.74     1912.66    115.45 o 
   0   0   9      366.81      394.93     55.00 o 
   1   1   9    15780.60    10000.88    636.44 o 
  -1   2   9    20276.18    16581.00   1547.86 o 
   2   2   9    11326.17    10194.53    432.84 o 
  -3   3   9     8681.24     8542.17    317.79 o 
   0   3   9     2488.67     2282.89    132.81 o 
   3   3   9      162.27      283.84     46.94 o 
  -5   4   9     9339.46     9944.71    530.84 o 
  -2   4   9     8869.16     9710.77    294.90 o 
   1   4   9     3789.74     4092.95    202.48 o 
   4   4   9     1109.52      914.87     66.58 o 
  -7   5   9       99.69      203.84     43.16 o 
  -4   5   9    12184.90    13675.58    502.89 o 
  -1   5   9     5197.02     5341.21    234.33 o 
   2   5   9     4342.94     4760.73    766.43 o 
  -9   6   9     1136.01     1299.22     89.41 o 
  -6   6   9     4436.02     4843.19    275.23 o 
  -3   6   9      178.77      391.78     72.55 o 
   0   6   9     2287.43     2022.55    195.60 o 
   3   6   9     3732.80     3719.70    612.03 o 
  -8   7   9     1919.24     1710.49    327.28 o 
  -5   7   9      112.29      341.50     85.96 o 
  -2   7   9     3494.42     3502.76    323.17 o 
   1   7   9      489.92      568.21     93.32 o 
  -7   8   9     1878.05     1595.26    117.58 o 
  -4   8   9     1257.44     1336.39    152.90 o 
  -1   8   9      658.27      775.87    328.77 o 
  -6   9   9      919.46      744.93    114.13 o 
  -1   1  10    39138.62    31623.41   2348.76 o 
  -3   2  10   169588.19   148207.36  35871.73 o 
   0   2  10   139379.25   160313.73  11227.46 o 
  -5   3  10    41567.30    44084.06   1560.16 o 
  -2   3  10   171347.98   211562.81   6700.30 o 
   1   3  10   153849.55   171762.94   7416.33 o 
  -7   4  10   100911.09   117073.58   3640.84 o 
  -4   4  10   132944.64   147746.16   7807.92 o 
  -1   4  10   145450.81   178595.84   5588.19 o 
   2   4  10    43112.45    44214.81   4800.32 o 
  -9   5  10    30637.96    27320.45   1464.84 o 
  -6   5  10    28025.18    30720.87   2515.71 o 
  -3   5  10    44621.52    46977.50   1366.20 o 
   0   5  10    29323.66    29971.48   1645.59 o 
   3   5  10    41585.68    41736.91   5049.98 o 
  -8   6  10    35910.60    35232.43   1266.77 o 
  -5   6  10    32411.94    32755.49   1191.16 o 
  -2   6  10    37604.84    41266.73   1332.59 o 
   1   6  10    67450.66    74735.93   8922.46 o 
  -7   7  10    95866.20    99418.48   6384.70 o 
  -4   7  10   105557.95   122674.23   3873.72 o 
  -1   7  10    65375.86    71937.29   3248.61 o 
   2   7  10    24763.05    22184.94   2949.03 o 
  -6   8  10    35154.32    35085.97   1466.49 o 
  -3   8  10    40403.75    42461.18   1531.25 o 
   0   8  10    46921.99    42986.65   4589.39 o 
  -5   9  10    31359.90    32849.88   1571.74 o 
  -2   9  10    27224.16    27185.46   1358.86 o 
   0   1  11     1328.80     1254.94    121.55 o 
  -2   2  11     4422.40     4882.92    375.30 o 
   1   2  11     7142.85     6180.89    494.53 o 
  -4   3  11     6854.17     7054.39    522.77 o 
  -1   3  11     8528.85     8495.78    674.94 o 
   2   3  11     9458.13    10697.08    446.75 o 
  -6   4  11     4489.64     4885.77    198.54 o 
  -3   4  11     4967.42     5384.59    188.42 o 
   0   4  11      137.61      299.34     52.56 o 
   3   4  11     4439.23     4638.34    490.08 o 
  -8   5  11     3059.14     2688.43    126.83 o 
  -5   5  11        5.53      353.92    140.08 o 
  -2   5  11     6977.59     8100.68    252.58 o 
   1   5  11     9939.15    10847.01    997.06 o 
   4   5  11     1703.02     1713.74    234.48 o 
  -7   6  11      878.40      837.20     64.84 o 
  -4   6  11     6199.71     6013.89    215.28 o 
  -1   6  11    10821.40    11030.83    743.64 o 
   2   6  11     9269.82     9744.40   1497.78 o 
  -6   7  11      913.75      853.95     70.41 o 
  -3   7  11     4623.04     5094.95    172.49 o 
   0   7  11      449.14      519.75     72.43 o 
  -8   8  11     2834.53     2457.60    140.49 o 
  -5   8  11     2342.38     2349.55    103.73 o 
  -2   8  11     6899.79     7043.71    475.95 o 
  -4   9  11     2280.53     2571.76    152.76 o 
   0   0  12   119105.45   145644.58   7335.52 o 
   1   1  12    19331.17    16377.54   1173.88 o 
  -1   2  12    21085.88    19393.09   1750.84 o 
   2   2  12    11822.23    12745.08   1481.43 o 
  -3   3  12    86083.78    98053.88   4121.51 o 
   0   3  12    91572.73   105635.71   8088.04 o 
   3   3  12    27692.47    30005.50   1244.69 o 
  -5   4  12    16201.71    16248.55   1332.52 o 
  -2   4  12    12721.75    13772.61    534.70 o 
   1   4  12    13037.08    13015.34    663.86 o 
   4   4  12    15124.38    15488.58    560.69 o 
  -7   5  12     9932.60    11192.19    818.78 o 
  -4   5  12    15770.84    15073.91    628.42 o 
  -1   5  12    13449.02    13111.43    567.19 o 
   2   5  12     6359.10     6308.40    620.28 o 
  -9   6  12     8643.01     7647.24    309.91 o 
  -6   6  12    20977.10    21455.86    912.54 o 
  -3   6  12    26498.94    27281.48    805.70 o 
   0   6  12    30421.88    31282.73   2879.39 o 
   3   6  12     4581.96     3675.06    650.90 o 
  -8   7  12     8185.72     8050.02    368.74 o 
  -5   7  12     9249.10     9588.17    427.48 o 
  -2   7  12     6517.95     6316.37    256.39 o 
   1   7  12    11282.76    10909.95   1373.54 o 
  -7   8  12     7542.65     6997.42    513.88 o 
  -4   8  12    15716.22    16499.17    555.84 o 
  -1   8  12    11782.41    12006.19    951.05 o 
  -6   9  12     9556.48     8947.89    750.96 o 
  -3   9  12     4205.05     3917.56    263.85 o 
  -1   1  13      475.98      530.88     45.83 o 
  -3   2  13     4726.40     3921.77    685.84 o 
   0   2  13     1551.22     1499.36    232.06 o 
  -5   3  13    10877.79    11262.51    982.88 o 
  -2   3  13     6006.05     5983.62    345.44 o 
   1   3  13     2919.02     3387.47    247.42 o 
  -7   4  13      154.80      170.39     38.26 o 
  -4   4  13     6004.54     6597.75    294.99 o 
  -1   4  13     2254.98     2572.75    227.21 o 
   2   4  13    14203.36    14950.67   1072.32 o 
  -9   5  13      802.78     1042.62     73.97 o 
  -6   5  13     5328.69     6093.99    564.71 o 
  -3   5  13    10378.67    10927.03    416.60 o 
   0   5  13     2732.53     2983.22    191.30 o 
   3   5  13     1899.79     1918.55    140.29 o 
  -8   6  13     2161.15     1977.33    104.75 o 
  -5   6  13     5772.33     5660.34    265.06 o 
  -2   6  13    12943.43    13500.91    503.24 o 
   1   6  13     1199.75     1235.40     81.25 o 
  -7   7  13      505.74      568.71     93.32 o 
  -4   7  13      210.55      253.54     33.72 o 
  -1   7  13      870.74      685.40     80.39 o 
  -6   8  13     2264.31     2149.59    161.33 o 
  -3   8  13     2379.37     2085.54    196.92 o 
  -5   9  13      581.43      581.30     80.51 o 
   0   1  14    77614.38    86536.02   5175.42 o 
  -2   2  14   164444.34   182178.83  15218.93 o 
   1   2  14   104817.38   101146.29  11762.15 o 
  -4   3  14    75103.56    86243.20   7863.70 o 
  -1   3  14    95795.27   108704.13   5172.51 o 
   2   3  14    89562.38   107554.97   7296.32 o 
  -6   4  14    48599.91    54676.20   2792.75 o 
  -3   4  14    71127.09    78903.26   2826.47 o 
   0   4  14    26342.68    26172.21   3159.13 o 
   3   4  14    18839.01    19662.67   1157.70 o 
  -8   5  14    41258.41    42446.68   1520.89 o 
  -5   5  14    53431.20    57035.71   3437.03 o 
  -2   5  14    88339.56   108699.05   3460.85 o 
   1   5  14    74345.79    84768.58   4819.72 o 
  -7   6  14    30077.60    30182.38   2264.15 o 
  -4   6  14    51751.21    53756.58   1941.56 o 
  -1   6  14    71056.58    74600.01   4114.23 o 
   2   6  14    44662.23    42034.53   5434.08 o 
  -6   7  14    27953.64    26716.38   1336.06 o 
  -3   7  14    21475.50    22471.63    832.17 o 
   0   7  14     9536.72     8340.52    979.65 o 
  -5   8  14    42818.93    37670.06   1764.43 o 
  -2   8  14    40893.10    39324.02   2573.99 o 
   0   0  15    11793.49    13018.40    717.91 o 
   1   1  15    27720.18    26135.86   1964.36 o 
  -1   2  15    20559.89    19796.97   1973.27 o 
   2   2  15     5953.73     6654.83    989.14 o 
  -3   3  15     8950.32     9067.19    878.47 o 
   0   3  15     6825.05     7214.42    906.45 o 
   3   3  15     5083.27     5521.59    271.63 o 
  -5   4  15     7242.65     7917.55    759.52 o 
  -2   4  15     7905.40     9025.76    309.07 o 
   1   4  15    13819.47    15483.68   1282.54 o 
   4   4  15     4156.17     3813.59    315.51 o 
  -7   5  15     3688.13     4277.03    216.66 o 
  -4   5  15     5795.94     5997.24    242.16 o 
  -1   5  15    10002.75    11589.72   1079.27 o 
   2   5  15     3298.59     3761.12    329.22 o 
  -6   6  15     3788.40     3855.85    294.64 o 
  -3   6  15     6553.79     6572.07    265.18 o 
   0   6  15     4474.72     4065.06    387.42 o 
  -5   7  15     4522.31     4565.21    223.85 o 
  -2   7  15     3413.75     3477.01    367.47 o 
  -4   8  15     3636.67     3073.21    173.53 o 
  -1   1  16    65461.02    76859.61   3478.46 o 
  -3   2  16    65107.89    66801.67   6510.61 o 
   0   2  16    42134.08    42835.21   4335.16 o 
  -5   3  16    58958.85    68494.78   7337.86 o 
  -2   3  16    65046.98    67415.68   3999.81 o 
   1   3  16    14457.65    15656.12   2466.60 o 
  -7   4  16     9309.39     9181.04    420.59 o 
  -4   4  16    19772.87    20572.43   1524.51 o 
  -1   4  16    16321.53    16844.29   1460.74 o 
   2   4  16    47980.09    51886.85   3293.01 o 
  -6   5  16    45106.83    46799.75   2626.29 o 
  -3   5  16    56776.62    61409.09   2211.47 o 
   0   5  16    57684.97    59092.52   5251.44 o 
   3   5  16    27095.55    23586.81   2636.26 o 
  -8   6  16    32597.55    32260.19   1545.62 o 
  -5   6  16    38784.23    37595.54   2811.82 o 
  -2   6  16    51630.02    53851.39   3785.41 o 
   1   6  16    20950.30    20038.98   2294.77 o 
  -7   7  16     6544.96     5479.69    269.25 o 
  -4   7  16     9390.10     8622.18    343.12 o 
  -1   7  16    20286.92    19054.53   1687.31 o 
  -6   8  16    30535.26    23883.79   1687.11 o 
  -3   8  16    27982.98    26470.93    980.69 o 
   0   1  17     2569.19     2631.65    138.31 o 
  -2   2  17      175.12      190.72     55.21 o 
   1   2  17    16649.72    16283.89   2377.81 o 
  -4   3  17      176.03      581.57    102.33 o 
  -1   3  17    13193.08    13078.00    940.75 o 
   2   3  17     1378.44     1665.81    101.05 o 
  -6   4  17      420.18      530.37    161.89 o 
  -3   4  17      139.96      204.40     35.85 o 
   0   4  17     5117.91     5110.96    959.52 o 
   3   4  17      297.18      579.59     87.75 o 
  -8   5  17     1063.85      800.24     72.59 o 
  -5   5  17     5624.85     4953.07    390.54 o 
  -2   5  17     1577.32     1524.25     94.11 o 
   1   5  17     4809.23     4304.35    601.32 o 
  -7   6  17     1563.96     1459.88    112.05 o 
  -4   6  17      356.88      489.01     48.41 o 
  -1   6  17     3684.98     3637.38    248.11 o 
  -6   7  17     1894.27     1785.84    111.00 o 
  -3   7  17      378.98      405.40    125.37 o 
   0   7  17      559.83      602.82     57.60 o 
  -5   8  17     1396.11     1062.71     81.77 o 
   0   0  18    52825.94    64221.84   3269.93 o 
   1   1  18     1509.72     1536.98    173.96 o 
  -1   2  18     1677.98     1636.27    117.26 o 
   2   2  18     1745.05     1875.16    237.65 o 
  -3   3  18     6508.73     6683.82    569.24 o 
   0   3  18     9791.75    10689.81   1693.88 o 
   3   3  18     3234.60     3499.66    183.56 o 
  -5   4  18      630.62      757.11    148.63 o 
  -2   4  18     2310.38     2262.33    172.71 o 
   1   4  18      511.45      620.77    161.16 o 
  -7   5  18        7.96      193.40     64.80 o 
  -4   5  18      685.46      637.35    169.78 o 
  -1   5  18      571.84      561.21    135.92 o 
   2   5  18      122.67      221.46     50.05 o 
  -6   6  18     3239.80     3161.06    311.67 o 
  -3   6  18     3508.69     3805.15    197.79 o 
   0   6  18     3671.10     3208.07    175.33 o 
  -5   7  18        7.88      175.04     46.13 o 
  -2   7  18       99.18      226.08    118.26 o 
  -1   1  19    11628.67    13123.69    405.23 o 
  -3   2  19     3061.11     3099.72    272.45 o 
   0   2  19     4426.28     4595.59    449.14 o 
  -5   3  19    11938.27    13793.75   1692.74 o 
  -2   3  19     4189.17     4091.08    355.09 o 
   1   3  19     4306.46     4591.41    754.45 o 
  -7   4  19     3960.33     4309.76    445.75 o 
  -4   4  19     1572.82     1656.56    147.77 o 
  -1   4  19     3727.16     4123.52    436.55 o 
   2   4  19     5104.00     4713.63    517.08 o 
  -6   5  19     4568.77     4768.19    541.53 o 
  -3   5  19     8679.76     8023.79    451.79 o 
   0   5  19     3930.51     3912.47    486.23 o 
  -5   6  19     6269.67     5592.67    268.62 o 
  -2   6  19     7046.85     6341.57    410.34 o 
   1   6  19     1121.80     1142.24    146.44 o 
  -4   7  19     3873.65     4079.33    502.26 o 
  -1   7  19     1037.70      879.88     92.41 o 
   0   1  20   169067.39   211277.28  10432.05 o 
  -2   2  20    66869.98    69297.41   5207.11 o 
   1   2  20    49172.12    54961.25   6214.32 o 
  -4   3  20    86667.75    96337.49   9944.53 o 
  -1   3  20    50273.79    49212.38   5402.07 o 
   2   3  20    55345.85    64248.73   8221.84 o 
  -6   4  20    55740.74    57176.52   4971.70 o 
  -3   4  20    84660.50    89848.41   3699.62 o 
   0   4  20   109386.06   118286.27  14393.00 o 
   3   4  20    73434.55    74722.88   3467.80 o 
  -5   5  20    58206.30    54613.62   4518.89 o 
  -2   5  20    57964.25    55602.77   4466.97 o 
   1   5  20    42493.54    41854.60   3896.43 o 
  -4   6  20    51952.01    49308.52   3244.62 o 
  -1   6  20    45799.91    40913.75   3954.29 o 
  -3   7  20    74644.68    65981.25   6089.18 o 
   0   0  21    15079.77    17575.34    937.84 o 
   1   1  21    14943.35    16218.57    937.02 o 
  -1   2  21    20571.00    21291.51   1695.94 o 
   2   2  21     5684.33     6402.61    797.31 o 
  -3   3  21     5887.57     6237.06    443.00 o 
   0   3  21     3509.30     4284.79    552.46 o 
   3   3  21     2897.19     3165.30    175.34 o 
  -5   4  21     8881.94     9307.43   1022.72 o 
  -2   4  21     4302.14     4464.41    372.81 o 
   1   4  21     8863.30     8858.95   1350.80 o 
  -4   5  21    11663.60    11796.48    808.25 o 
  -1   5  21    10786.06     9935.39   1104.60 o 
  -6   6  21     6218.58     4800.03    518.87 o 
  -3   6  21     2230.76     1723.54    141.15 o 
   0   6  21     7556.95     6614.86    673.84 o 
  -1   1  22     6552.52     6533.38    218.21 o 
  -3   2  22     3027.94     3331.23    214.36 o 
   0   2  22     1369.41     1254.48    204.16 o 
  -5   3  22     1259.25     1385.81    176.43 o 
  -2   3  22     2429.18     2188.07    110.77 o 
   1   3  22    10086.16    10367.58   1742.96 o 
  -4   4  22    11693.75    11780.09    771.33 o 
  -1   4  22     9169.98     8684.61    728.71 o 
   2   4  22     2905.08     2533.68    452.95 o 
  -6   5  22      397.91      604.06    121.36 o 
  -3   5  22     1187.00     1368.67    243.93 o 
   0   5  22      245.11      440.58    169.95 o 
  -5   6  22      544.07      475.69    141.94 o 
  -2   6  22     3298.76     3089.52    173.51 o 
   0   1  23     1214.52     1357.72     80.33 o 
  -2   2  23      321.68      376.02     92.69 o 
   1   2  23     5927.22     6102.68    455.97 o 
  -4   3  23      411.13      738.88    231.83 o 
  -1   3  23     4539.60     3998.27    434.75 o 
   2   3  23     2716.03     2535.87    364.27 o 
  -6   4  23     4080.19     3890.49    524.88 o 
  -3   4  23      544.97      420.45    169.00 o 
   0   4  23      989.20     1067.14    115.62 o 
  -5   5  23      381.57      573.74     67.01 o 
  -2   5  23     3551.31     3285.60    189.95 o 
  -4   6  23     2995.48     2393.31    175.09 o 
   0   0  24     2539.05     2791.58    273.64 o 
   1   1  24    28327.77    29423.04   1088.26 o 
  -1   2  24    29261.83    28362.50   1851.65 o 
   2   2  24    21768.41    23241.44   1783.14 o 
  -3   3  24      768.97      849.15     98.52 o 
   0   3  24     5418.58     5014.34    371.19 o 
  -5   4  24    19094.38    17014.37   2308.24 o 
  -2   4  24    24545.86    22636.70   2420.86 o 
   1   4  24    17036.22    17688.26   1504.79 o 
  -4   5  24    19497.35    16093.08   1219.04 o 
  -1   5  24    16766.54    14476.09   1140.62 o 
  -1   1  25     8400.96     8811.63    319.07 o 
  -3   2  25     8864.48     9384.72    379.22 o 
   0   2  25     9547.74     9276.09    372.68 o 
  -5   3  25     6844.26     6696.65    695.19 o 
  -2   3  25     8174.77     7938.35    702.83 o 
   1   3  25     8903.54     8279.17    639.66 o 
  -4   4  25     6756.94     6520.01    362.47 o 
  -1   4  25    11107.08     9561.89    742.92 o 
  -3   5  25     8625.38     7704.52    454.54 o 
   0   1  26    34984.38    37133.89   1495.68 o 
  -2   2  26    39852.00    40723.24   1493.99 o 
   1   2  26    56898.23    56005.45   2039.77 o 
  -4   3  26    21482.14    20029.71   1276.70 o 
  -1   3  26    54001.08    51570.45   2810.70 o 
  -3   4  26    21779.45    19594.52   1055.41 o 
   0   0  27     2468.64     2809.92    301.58 o 
   1   1  27     4279.21     4653.45    209.75 o 
  -1   2  27     3123.95     2873.02    210.06 o 
  -3   3  27     3035.03     2698.79    207.87 o 
   0   3  27     1068.95      874.80    116.17 o 
  -1   1  28     2275.23     2291.42    147.38 o 
   0   2  28     2150.05     1982.96    193.52 o 
                                                 
